# Supplementary material for: Influence of the Post-Harvest Storage Time on the Multi-Biological Potential, Phenolic and Pyrrolizidine Alkaloid Content of Comfrey (Symphytum officinale L.) Roots Collected from Different European Regions
Source: Plants (Basel). 2021 Sep 2;10(9):1825. doi: 10.3390/plants10091825 (PMC8471851; doi:10.3390/plants10091825)
Supplement: Supplementary file 1 [file plants-10-01825-s001.zip]

Archive with 1 entries (1 files):
- plants-1360874-supplementary.pdf
